# Supplementary material for: Spectrum and Density of Gamma and X-ray Induced Mutations in a Non-Model Rice Cultivar
Source: Plants (Basel). 2022 Nov 25;11(23):3232. doi: 10.3390/plants11233232 (PMC9741009; doi:10.3390/plants11233232)
Supplement: Supplementary file 1 [file plants-11-03232-s001.zip]

Archive with 2 entries (2 files):
- plants-2024997-supplementary.pdf
- Tables S1-S4.xls
